# Supplementary material for: Development of a Population Pharmacokinetic Model of Busulfan in Children and Evaluation of Different Sampling Schedules for Precision Dosing
Source: Pharmaceutics. 2022 Mar 15;14(3):647. doi: 10.3390/pharmaceutics14030647 (PMC8948694; doi:10.3390/pharmaceutics14030647)
Supplement: Supplementary file 1 [file pharmaceutics-14-00647-s001.zip]

Archive with 1 entries (1 files):
- pharmaceutics-1603221-supplementary.pdf
